# Supplementary material for: Prevalence of Trichomonas vaginalis Among Women in the Chinese Population: A Systematic Review and Meta-Analysis
Source: Trop Med Infect Dis. 2025 Apr 19;10(4):113. doi: 10.3390/tropicalmed10040113 (PMC12031445; doi:10.3390/tropicalmed10040113)
Supplement: Supplementary file 1 [file tropicalmed-10-00113-s001.zip]

Archive with 4 entries (3 files):
- Supplementary/Supplementary  Figure S1.tif
- Supplementary/Supplementary Table S1.xlsx
- Supplementary/Supplementary Text S1.txt
- Supplementary/
