# Supplementary material for: Prevalence of Trichomonas vaginalis Among Women in the Chinese Population: A Systematic Review and Meta-Analysis
Source: Trop Med Infect Dis. 2025 Apr 19;10(4):113. doi: 10.3390/tropicalmed10040113 (PMC12031445; doi:10.3390/tropicalmed10040113)
Supplement: Supplementary file 1 [file tropicalmed-10-00113-s001.zip › Supplementary/Supplementary Table S1.xlsx]

## Sheet: Sheet2
Table1.Basic characteristics of eligible studies.
Study	Provience	Area	Sample year	age	Sample size (n)	Positive (cases)	Positivity (%)	Score (mean)	group
Huaxiang Lu 2022	Guangxi	Southern	2012-2019	all (detail)	873880	3347	0.00383005	35	general
Mei Yang 2020	Huazhong area	NA	2017	>30	310545	5683	0.0183001	36	general
Panpan Lv 2019	Shanghai	Southern	2019	20~70	817	9	0.0110159	36.5	general
Rui-Mei Feng 2018	rural China	NA	1999-2008	all (detail)	11853	1170	0.0987092	40.5	general
Dai Zhang 2017	Beijing	Northern	2014	20~70	953	16	0.0167891	36.5	general
Xin-Xu Li 2014	Henan	Northern	2012	31-66 (±5)	366	0	0	42.5	general
XU Cai-yan 2012	Beijing	Northern	2007-2008	25-54	6339	62	0.00978072	40.5	general
Xiu-Jun Zhang 2009	Anhui	Southern	2009	18~49	53652	2414	0.0449937	41	general
Fang-Hui Zhao 2006	Shanxi	Northern	2001-2002	35-50	8798	1845	0.209707	37	general
Z F Zhang 1995	Shanghai	Southern	1974-1985	>25(detail)	16797	421	0.025064	34.5	general
Xin Wang 2017	Hunan	Southern	2013-2016	18.2~66.3	12275	903	0.0735642	26.5	general
Yanmei Han 2016	Tianjin	Northern	2011-2014	19~49	1900	146	0.0768421	26.5	general
Tingyu Wei 2014	Guizhou	Southern	2011-2013	20~60(detail)	9000	392	0.0435556	24.5	general
Wen Xin 2012	Hebei	Northern	2010	all (detail)	200	16	0.08	29	general
Jianwen Zhang 2007	Shandong	Northern	2005	＜60	5781	212	0.0366719	31.5	general
Lihua Wang 2003	Zhejiang	Southern	2000-2002	＞30	200	6	0.03	20.5	general
Jihong Ma 2003	Jiangsu	Southern	1998-2001	23~40	284	7	0.0246479	22.5	general
Yan Yan 2002	Inner mongolia	Northern	2001	＞21(detail)	393	40	0.101781	23	general
Xinping Luo 2001	Henan	Northern	1999	>20 (detail)	8280	411	4.95	18	general
Jihong Ma 1999	Jiangsu	Southern	1994-1997	23~40	191	2	0.0104712	13	general
Jingjiao Qi 1997	Henan	Northern	1996	16~60	616	48	0.0779221	13	general
Guizhi Wen 1984	Heilongjiang	Northern	1983	20~58 (detail)	381	80	0.209974	20	general
Hongcan Luo 1995	Hunan	Southern	1991-1993	20~50 (detail)	1901	201	0.105734	12	general
Peie Wen 1995	Shandong	Northern	1993	23~35	320	4	0.0125	10.5	general
Yihan Li 1992	Hubei	Southern	1989	20~45	826	84	0.101695	8.5	general
Zhixun Wu 1989	Hubei	Southern	1987	16~64	1232	90	0.0730519	26	general
Jinhua Xu 2014	Shanxi	Northern	2013	21~72 (detail)	1450	35	0.0241379	36	general
Xianghua Wang 2007	Jiangsu	Southern	2006	20~55 (detail)	2285	79	0.0345733	26.5	general
Xiaoyan lv 2010	Zhejiang	Southern	2009	19~62 (detail)	4132	125	0.0302517	27	general
Xiaoping Zhou 2002	Shanghai	Southern	2002	24~64	662	21	0.0317221	38	general
Jinghong Liu 2014	Jiangxi	Southern	2012-2014	20~42	1040	107	0.102885	29	general
Suping Qiu 2006	Shandong	Northern	2004	23~62(detail)	8510	344	0.040423	25	general
Yanying Huang 2006	Guangdong	Southern	2005	>23	1986	5	0.00251762	22.5	general
Aimin Song 2009	Heilongjiang	Northern	2008	25~60(detail)	847	28	0.0330579	24	general
Xiangnong Dai 2009	Guangdong	Southern	2006	33.4±6.4	302	2	0.00662252	29	general
Ruishan Wu 2021	Guangdong	Southern	2019-2020	20~47	723	1	0.00138313	28	general
Yan Yang 2010	Henan	Northern	2009	25~85(detail)	1067	4	0.00374883	37	general
Wen Liu 2016	Shandong	Northern	2014	(detail)	7857	30	0.00381825	25	general
Xiaowu Zhu 2022	Tibet,HuBei	Southern	2020.12.1~30	15-83	935	100	0.106952	40.5	clinic
Shuhui Xu 2021	Gansu	Northern	2008.7-10	17~75 (detail)	312	94	0.301282	36.5	clinic
Wei Wang 2020	Shanxi	Northern	2018.7 ~ 2019.5	>16 (detail)	4449	81	0.0182063	36	clinic
Huaying Cheng 2021	Hubei	Southern	2018.1-2019.12	29~52	140	15	0.107143	24	clinic
Nannan Zhao 2021	Fujian	Southern	2018.4-2022.7	43.23±2.52	1000	90	0.09	29	clinic
Rongying Zhu 2020	Gansu	Northern	2016.9-2019.9	≥45	200	21	0.105	29.5	clinic
Shuhua Yuan 2018	Jiangxi	Southern	2015-2017	17~58 (detail)	471	49	0.104034	31.5	clinic
Jie Liu 2018	Jiangxi	Southern	2016-2017	≥60	208	20	0.0961538	26.5	clinic
Qian Luo 2018	Guizhou	Southern	2016-2017	detail	3321	76	0.0228847	36	clinic
Lu Yang 2018	Shan-xi	Northern	2014.1-12	24~75 (detail)	12190	231	0.01895	31	clinic & general
Liuzhi Yang 2018	Guangdong	Southern	2014-2017	≥60 (detail)	132	3	0.0227273	24.5	clinic
Lixian Wang 2017	Hebei	Northern	2016	(detail)	859	77	0.0896391	23	clinic
Guiling Li 2017	Jilin	Northern	2009.1-2010.1	23~46	1844	206	0.111714	26.5	clinic
Jing Zhang 2016	Shanxi	Northern	2015.1~12	16~65 (detail)	1426	121	0.0848527	29	clinic
Ruihong Liu 2016	Shanxi	Northern	2014.1~2015.1	21~58	1000	102	0.102	29	clinic
Linping Xu 2016	Zhejiang	Southern	2012.1~2015.5	18~48 (detail)	2190	64	0.0292237	23	clinic
Youchai Zhang 2016	Zhejiang	Southern	2013	20~59 (detail)	4625	341	0.0737297	20.5	clinic
Juan Hu 2015	Hunan	Southern	2010.1~2014.1	17~48	29878	2272	0.0760426	26.5	clinic
Zhugang He 2016	Guangxi	Southern	2015.7~12	15~65	603	25	0.0414594	17	clinic
Chunhui Xu 2016	Liaoning	Northern	2014.3~2015.3	21~49	228	10	0.0438596	29.5	clinic
Li Li 2015	Hubei	Southern	2014.1~2015.3	20~59	1000	314	0.314	18.5	clinic
Huijing Jin 2014	Zhejiang	Southern	2009.10~2013.11	21~49 (detail)	11268	880	0.0780973	23	clinic
Jinhong Zheng 2013	Shanghai	Southern	2011.1~2012.6	20~49	1301	186	0.142967	26	clinic
Caihe Wen 2014	Anhui	Southern	2010.9~2011.12	20~52	423	46	0.108747	21.5	clinic
Guili Zhao 2013	Henan	Northern	2011.3~2012.3	17~65	1235	108	0.0874494	29	clinic
Yanying Lu 2013	Guangxi	Southern	2011.7~12	18~74	9863	158	0.0160195	25	clinic
Yawen Ruan 2013	Zhejiang	Southern	2011.5~2012.5	16~70 (detail)	486	42	0.0864198	20	clinic
Guocong Lin 2012	Guangxi	Southern	2011.1~12	15~67 (detail)	1298	43	0.0331279	26	clinic
Yanfei He 2012	Zhejiang	Southern	2010.1~12	17~69 (detail)	1680	118	0.0702381	16	clinic
Jizhe Qiu 2011	Hunan	Southern	2008.1~12	19~63 (detail)	1730	126	0.0728324	24	clinic
Tongmei Zhu 2011	Jiangsu	Southern	2008.5~2009.6	17~61	816	76	0.0931373	20	clinic
Deli Zhu 2011	Anhui	Southern	2010	20~50	967	90	0.0930714	30	clinic & general
Quangui Li 2010	Hainan	Southern	2007~2008	15~62	754	237	0.314324	19	clinic
Xiaoqing Li 2010	Hebei	Northern	2005~2008	≤55 (detail)	7376	623	0.0844631	22	clinic
Cai Yuan 2010	Yunnan	Southern	2008.6~2009.9	19~60	6070	142	0.0233937	25.5	clinic
Qiujia Wen 2020	Guangdong	Southern	2008.10~2009.10	20~57	1822	112	0.0614709	22.5	clinic
Yafan Wang 2010	Hebei	Northern	2007.7~2008.7	15~72 (detail)	6568	765	0.116474	22	clinic
Yuqiao Liu 2009	Hebei	Northern	2006.1~2008.12	18~68 (detail)	2675	166	0.0620561	24	clinic
Yu Tian 2009	Henan	Southern	2008.1~2009.1	≥18	214	21	0.0981308	30	clinic
Hui Wang 2009	Shan-xi	Northern	2007.4~2009.3	17~58 (detail)	1127	138	0.122449	24	clinic
Jiping Liu 2009	Hunan	Southern	2007.4~9	16~69	3681	282	0.0766096	19	clinic
Jinying Zhou 2007	Fujian	Southern	2006.7~2006.9	20~60 (detail)	804	72	0.0895522	23	clinic
Bangyong Zhu 2007	Guangxi	Southern	2003.1~2005.12	18~44	143	31	0.216783	22	clinic
Yanping Wang 2006	Tianjin	Northern	2005.4~8	8~87	2000	77	0.0385	20	clinic
Zongfeng Zhu 2006	Shandong	Northern	2002.1~2004.12	18~59 (detail)	960	130	0.135417	29	clinic
Shujun Ma 2006	Hebei	Northern	2005.1~2005.10	18~60	1306	70	0.0535988	24	clinic
Lei Ma 2006	Jilin	Northern	2003.12~2005.2	16~65	703	147	0.209104	22	clinic
Shan Luo 2006	Hebei	Northern	2004.7~12	≥20 (detail)	374	46	0.122995	28.5	clinic
Jing Wu 2005	Jiangsu	Southern	2002.1~2005.1	18~53	1052	189	0.179658	21	clinic
Hongmei Hu 2005	Guangdong	Southern	2003.9~2004.9	17~55 (detail)	9170	244	0.0266085	24.5	clinic
Guixiang Zheng 2005	Fujian	Southern	2002.3~2004.12	31.4±1.2 (detail)	3280	29	0.00884146	23	clinic & general
Shaozhuo Zhang 2005	Inner mongolia	Northern	1996.1~2003.3	19~54	185	18	0.0972973	25	clinic
Zhiyong Wu 2005	Hunan	Southern	2004.1~12	20~50	352	11	0.03125	22	clinic
Qinfang Tang 2005	Jiangsu	Southern	2003.1.1~12.31	17~65	1084	54	0.0498155	25	clinic
Ying Jin 2004	Liaoning	Northern	2002.6~2003.12	31.4±1.2 (detail)	270	7	0.0259259	28	clinic & general
Qianqiu Wang 2002	Shanghai,Sichuan,Fujian	Southern	1998.11~2001.1	≥16	649	63	0.0970724	26	clinic
Ledong Sun 2001	Guangdong	Southern	1999.1~2000.6	16~45	151	23	0.152318	18	clinic
Guangying Yuan 2000	Shandong	Northern	1996.1~1998.12	(detail)	1520	202	0.132895	19	clinic
Jialin Yan 1998	Hunan	Southern	1997.1~1998.5	14~66 (detail)	300	21	0.07	25	clinic
Fushi Quan 1992	Jilin	Northern	1991.10~12	16~64 (detail)	792	98	0.123737	24	clinic
Zhongyi Yan 2023	Zhejiang	Southern	2021.1~2022.6	45~83 (detail)	200	25	0.125	28	clinic
Wenjie Yan 2015	Guangdong	Southern	2009.1~2012.12	21~58	647	8	0.0123648	21.5	clinic
Xianzhen Jing 2014	Jiangsu	Southern	2012.4~2013.6	20~50 (detail)	600	27	0.045	24	clinic
Yingnan Wang 2014	Zhejiang	Southern	2013.1~2013.6	18~57	486	43	0.0884774	25	clinic
Jianning Wu 2012	Fujian	Southern	2009.1~2011.12	18~45	13856	142	0.0102483	22	clinic
Yiqun Liu 2010	Guangdong	Southern	2009.1.1~2010.4.30	16~60	35535	266	0.00748558	24	clinic
Meiqiang Liu 2013	Shandong	Northern	2012.1~8	4~77	837	50	0.0597372	28	clinic
Xueying Zhu 2018	Fujian	Southern	2016.6~2017.6	20~62 (detail)	680	58	0.0852941	28	clinic
Ke Shan 2015	Shandong	Northern	2011.1~2013.12	60~71	194	22	0.113402	25	clinic
Min Huang 2009	Guangdong	Southern	2008.4~2009.5	19~39	1200	2	0.00166667	18	clinic
Shifeng Hu 2005	Shanghai	Southern	2000~2002	25~38	110	7	0.0636364	27	clinic
Cong Cheng 2012	Shanghai	Southern	2011.3~6	19~58	720	98	0.136111	24	clinic
Ruixue Wang 2012	Shanxi	Northern	2011.1~6	0.2~78 (detail)	3780	143	0.0378307	29.5	clinic
Yuqin Sun 2010	Shandong	Northern	2008.1~2009.1	23~44	1258	3	0.00238474	30	clinic
Aijing Yang 2005	Shandong	Northern	2004,6~12	0.2~65	890	133	0.149438	24	clinic
Wei Li 2001	Guangxi	Southern	1996.4~2000.4	19~50	366	15	0.0409836	24	clinic
Shulan Xu 2010	Jiangsu	Southern	2009.4~2010.4	18~45	732	110	0.150273	29	clinic
Shuxia Zhong 2008	Jilin	Northern	2004.5~2006.12	17~58	524	16	0.0305344	23	clinic
Weiping Zhou 2007	Jiangsu	Southern	2005.1~4	20~60	500	19	0.038	22	clinic
Qing Liu 2010	Hubei	Southern	2009.9~12	16~68	568	22	0.0387324	23	clinic
Ping Zhang 2017	Shanxi	Northern	2015.1~2017.1	20~60 (detail)	653	85	0.130168	28	clinic
Zhixi Xu 2002	Henan	Southern	1999.3-2002.2	avg.33	286	129	0.451049	17	clinic
Xinping Luo 2003	Henan	Northern	2001.7-2002.11	avg.27.5	7738	72	0.00930473	17	clinic
Fan Yu 2018	Sichuan	Southern	2015.1-2017.4	13-43	751	13	0.0173103	40	pregnant
Xiang-Sheng Chen 2006	Fujian	Southern	2002.7-9	avg.26.9	504	16	0.031746	36.5	pregnant
Xiaoneng Lin 2021	Sichuan	Southern	2017.1-2019.4	29.75±4.8	751	13	0.0173103	26.5	pregnant
Rugang Shen 2004	Beijing	Northern	2002.7-12.31		3666	68	0.0185488	28	pregnant
Li Luo 2016	Yunnan	Southern	2012.9-10	>16(detail)	734	66	0.0899183	36.5	FSW or prisoner
Junjie Wang 2012	Yunnan	Southern	2009.5-6	>16	345	7	0.0202899	35	FSW or prisoner
Yan Hong 2011	Guangxi	Southern	2004-2005	avg.23.5	305	53	0.17377	36	FSW or prisoner
Haiping Zhang 2001	Beijing	Northern	2000.1-12	avg.24.74	971	13	0.0133883	26	FSW or prisoner
Jimin Li 2000	Shandong	Northern	1998.9-12	15-35	234	102	0.435897	17.5	FSW or prisoner & general
Aiping Jiang 2003	FuJian	Southern	2002.1-2003.2	16-51	984	14	0.0142276	24.5	FSW or prisoner
note:"Detail" indicate that there are infection rate data for different age groups in the study; “&” means the study has different types of population.
