# Supplementary material for: Prevalence of Trichomonas vaginalis Among Women in the Chinese Population: A Systematic Review and Meta-Analysis
Source: Trop Med Infect Dis. 2025 Apr 19;10(4):113. doi: 10.3390/tropicalmed10040113 (PMC12031445; doi:10.3390/tropicalmed10040113)
Supplement: Supplementary file 1 [file tropicalmed-10-00113-s001.zip › Supplementary/Supplementary Text S1.txt]

1.Pubmed
(Trichomonas vaginalis[Title/Abstract] OR trichomoniasis[Title/Abstract]) AND (China[Title/Abstract] OR Chinese[Title/Abstract])
2.Web of science 
(TS=(Trichomonas vaginalis or trichomoniasis)) AND TS=(China or Chinese) 
3.Science direct
(Trichomonas vaginalis or Trichomoniasis) and (China or Chinese)
4.EBSCOhost
AB ( Trichomonas vaginalis or Trichomoniasis ) AND TI China or Chinese
AB (Trichomonas vaginalis or Trichomoniasis) AND (epidemiology or prevalence) AND TI China or Chinese AND TI
5.Ovid MEDLINE medical literature library
(Trichomonas vaginalis or Trichomoniasis or T vaginalis).ab. and (China or Chinese).ti.
6. China National Knowledge Infrastructure (CNKI) and Wanfang Datebase
Epidemiology or Prevalence or infection and Trichomonas vaginalis or Trichomoniasis, searched in the theme, the title or the abstract.
